# Supplementary material for: Co-Infection of Infectious Hypodermal and Hematopoietic Necrosis Virus (IHHNV) and White Spot Syndrome Virus (WSSV) in the Wild Crustaceans of Andaman and Nicobar Archipelago, India
Source: Viruses. 2021 Jul 15;13(7):1378. doi: 10.3390/v13071378 (PMC8310313; doi:10.3390/v13071378)
Supplement: Supplementary file 1 [file viruses-13-01378-s001.zip]

Archive with 1 entries (1 files):
- viruses-1262061-supplementary.pdf
